# Supplementary material for: Incidence of Long-Term Pulmonary Vein Reconnection after a 2-Minute Cryoballoon Freeze for Pulmonary Vein Isolation—Invasive Insights of TTI-Dependent Cryoenergy Titration
Source: J Cardiovasc Dev Dis. 2022 Aug 23;9(9):284. doi: 10.3390/jcdd9090284 (PMC9505807; doi:10.3390/jcdd9090284)
Supplement: Supplementary file 1 [file jcdd-09-00284-s001.zip]

Archive with 1 entries (1 files):
- jcdd-1737031-supplementary.pdf
